# Supplementary material for: Five-year outcomes of photodynamic therapy combined with intravitreal injection of ranibizumab or aflibercept for polypoidal choroidal vasculopathy
Source: PLoS One. 2020 Feb 24;15(2):e0229231. doi: 10.1371/journal.pone.0229231 (PMC7039440; doi:10.1371/journal.pone.0229231)
Supplement: S1 Data — (XLSX) [file pone.0229231.s001.xlsx]

## Sheet: Sheet1
age	sex	IVA/IVR	ARMS2	CFHI62V	GLD	baseline VA	6M VA	12M VA	18M VA	24M VA	30M VA	36M VA	42M VA	48M VA	54M VA	60M VA	visual gain12M	visual gain24M	visual gain36M	visual gain48M	visual gain 60M	recurrence	survival time	current smoker	SCT	6M SCT	12M SCT	18M SCT	24M SCT	30M SCT	36M SCT	42M SCT	48M SCT	54M SCT	60M SCT	CRT	6M CRT	12M CRT	18M CRT	24M CRT	30M CRT	36M CRT	42M CRT	48M CRT	54M CRT	60M CRT	add combi 12M	add combi 24M	add combi 36M
73	1	1	1	1	1000	0.4	0.22	0.05	0.05	0.05	0	0.05	0.1	0.05	0.05	0.05	-0.35	-0.35	-0.35	-0.35	-0.35	0	60	0	298	197	219	258	239	280	258	235	246	264	268	465	143	155	140	166	142	166	144	136	147	140	0	0	0
62	1	0	1	1	800	0.7	0.15	0.1	0.1	0.1	0	0	0	0	0.05	0	-0.6	-0.6	-0.7	-0.7	-0.7	1	21	0	217	184	151	182	175	188	196	163	169	182	176	397	254	244	269	233	291	335	242	233	270	326	0	1	1
82	1	1	2	2	1200	0.3	0.15	0.15	0.3	0.15	0.22	0.4	0.4	0.52	0.52	0.7	-0.15	-0.15	0.1	0.22	0.4	1	3	0	157	142	134	126	132	128	109	118	140	109	101	320	219	275	262	312	297	243	299	305	301	275	0	0	0
65	1	1	0	2	1100	0.3	0.1	0.05	0.05	0.05	0	-0.08	0.05	0	0.15	0.15	-0.25	-0.25	-0.38	-0.3	-0.15	0	60	0	171	157	128	120	152	126	143	143	134	123	125	223	190	185	167	185	174	171	169	169	157	165	0	0	0
79	1	1	0	2	3500	1	0.4	0.52	0.52	0.7	1	1.3	1.05	1.1	1.22	1.3	-0.48	-0.3	0.3	0.1	0.3	1	15	1	388	273	239	240	230	227	213	196	246	202	176	187	182	143	167	181	122	206	146	101	182	100	0	0	0
72	1	1	0	2	900	0.52	0.22	0.15	0.15	0.1	0.15	0.15	0.15	0.22	0.4	0.3	-0.37	-0.42	-0.37	-0.3	-0.22	0	60	0	419	246	269	219	270	249	283	225	273	207	248	313	196	201	174	197	173	173	178	176	215	192	0	0	0
75	1	1	1	1	1400	1.1	0.7	0.4	0.4	0.52	0.4	0.52	0.4	0.3	0.52	0.4	-0.7	-0.58	-0.58	-0.8	-0.7	1	6	0	325	284	341	291	325	325	318	299	300	292	320	588	392	155	239	147	177	198	202	523	236	141	0	0	0
58	0	1	2	2	450	0.3	-0.08	0.05	0	0	0.05	0	-0.08	-0.08	0	0	-0.25	-0.3	-0.3	-0.38	-0.3	0	60	0	235	202	186	202	192	150	167	163	169	161	174	336	134	148	143	159	155	163	182	147	148	165	0	0	0
73	1	0	1	1	1300	0.4	0.15	0.15	0.22	0.22	0.3	0.22	0.15	0.3	0.15	0.22	-0.25	-0.18	-0.18	-0.1	-0.18	1	39	0	310	274	280	289	289	275	299	285	261	261	275	361	145	155	175	171	171	204	175	171	185	185	0	0	0
86	1	1	2	2	2400	0.82	0.4	0.7	0.7	0.3	0.7	0.7	1.4	1.52	1.4	1.52	-0.12	-0.52	-0.12	0.7	0.7	1	12	0	208	132	192	157	163	140	138	114	128	136	112	346	173	109	230	137	231	206	233	256	196	173	0	0	0
80	1	0	1	1	1200	0.52	0.4	0.3	0.4	0.4	0.4	0.4	0.52	0.52	0.52	0.7	-0.22	-0.12	-0.12	0	0.18	1	3	0	145	120	107	128	126	153	181	175	171	209	196	447	289	366	444	382	421	465	429	422	490	440	1	0	0
79	1	1	2	2	1700	0.82	0.4	0.3	0.4	0.4	0.4	0.22	0.4	0.4	0.52	0.1	-0.52	-0.42	-0.6	-0.42	-0.72	1	18	0	244	178	159	147	150	115	131	137	139	148	175	329	194	205	209	406	150	249	163	173	260	257	0	0	0
72	1	0	2	1	3600	0.4	0.22	0.4	0.4	0.7	0.7	0.52	0.82	1	1.22	1.3	0	0.3	0.12	0.6	0.9	1	9	1	186	165	160	163	174	163	167	167	157	150	161	610	340	423	268	275	291	303	324	359	356	451	0	0	0
76	0	1	0	2	1300	0.22	0	-0.08	-0.08	-0.08	-0.08	-0.08	0	0	-0.08	0	-0.3	-0.3	-0.3	-0.22	-0.22	0	60	0	95	99	103	90	83	78	85	85	110	89	94	424	184	194	182	208	192	182	161	228	170	157	0	0	0
69	1	0	2	0	2800	0.52	0.4	0.52	0.4	0.52	0.15	0.22	0.3	0.22	0.7	0.7	0	0	-0.3	-0.3	0.18	1	3	0	370	360	365	356	371	369	366	398	398	436	413	447	138	128	114	120	182	106	204	284	332	436	1	1	1
75	1	0	0	2	1300	0.52	0.3	0.3	0.4	0.3	0.3	0.22	0.3	0.7	0.4	0.52	-0.22	-0.22	-0.3	0.18	0	1	48	0	196	153	126	120	115	116	120	118	124	124	123	350	143	153	169	165	167	165	167	372	279	170	0	0	0
76	0	1	2	1	500	0.4	0.22	0.15	0.1	0.05	0.1	0.05	0	0.05	0.05	0.1	-0.25	-0.35	-0.35	-0.35	-0.3	1	3	0	112	110	118	78	152	81	93	101	76	85	84	277	163	354	184	159	308	277	273	184	250	202	0	0	0
71	1	1	0	1	650	0.3	0	-0.08	0	0	0	0	0	0	0	0	-0.38	-0.3	-0.3	-0.3	-0.3	0	60	0	236	238	214	214	223	225	219	235	225	202	206	361	203	168	155	164	161	176	161	151	165	147	0	0	0
66	0	0	2	1	1500	0.52	0.7	0.7	0.7	0.7	0.82	1	1	0.7	0.15	0.15	0.18	0.18	0.48	0.18	-0.37	1	33	0	237	170	163	174	163	167	163	175	161	171	169	594	227	242	290	297	301	363	349	340	405	357	0	0	1
71	1	1	1	1	1850	1	0.52	0.52	0.3	0.15	0.15	0.15	0.22	0.15	0.1	1.05	-0.48	-0.85	-0.85	-0.85	0.05	1	57	0	273	254	259	233	232	238	273	231	232	223	252	178	157	153	116	133	138	134	157	168	168	383	0	0	0
72	1	0	1	2	600	1	0.4	0.4	0.52	0.3	0.4	0.4	0.4	0.4	0.3	0.4	-0.6	-0.7	-0.6	-0.6	-0.6	1	30	0	294	252	247	244	238	258	247	244	233	241	228	374	138	145	122	142	204	182	205	227	336	212	0	0	0
73	1	0	1	2	900	0.4	0.15	0.1	0.15	0	0	0	0.05	0	-0.08	-0.08	-0.3	-0.4	-0.4	-0.4	-0.48	0	60	0	480	455	470	465	469	474	470	451	474	461	465	382	199	196	195	199	204	200	194	199	196	190	0	0	0
79	1	0	1	2	2200	0.22	0.3	0.3	0.52	0.4	0.4	0.3	0.3	0.4	0.7	0.7	0.08	0.18	0.08	0.18	0.48	1	6	0	339	325	323	323	324	343	328	312	314	287	273	351	178	185	180	204	225	243	176	171	165	154	0	0	0
65	0	1	0	1	2500	0.4	0	0.05	0.05	0	0	0	0	0.15	0.1	0.1	-0.35	-0.4	-0.4	-0.25	-0.3	0	60	0	217	188	211	213	199	185	194	190	183	180	186	507	169	163	189	171	195	187	173	190	207	190	0	0	0
68	0	0	1	2	600	0.3	0.05	0.1	0.1	-0.18	-0.08	-0.18	-0.08	-0.18	-0.18	-0.08	-0.2	-0.48	-0.48	-0.48	-0.38	0	60	0	186	157	165	152	159	132	128	128	155	132	140	378	202	203	190	186	194	195	200	197	183	189	0	0	0
70	1	0	1	1	1300	1	0.4	0.3	0.4	0.82	0.7	0.7	0.52	0.7	0.52	0.52	-0.7	-0.18	-0.3	-0.3	-0.48	1	3	0	365	298	312	314	330	283	309	261	260	283	281	283	193	234	204	217	196	227	178	139	126	126	1	0	0
64	0	0	2	1	1300	0.82	-0.08	-0.08	0	-0.08	0	-0.08	0	0	0	0	-0.9	-0.9	-0.9	-0.82	-0.82	1	33	1	244	196	201	188	180	176	174	157	149	143	125	507	184	190	182	186	198	204	217	227	217	212	0	0	0
60	1	1	1	2	2000	0.4	0.4	0.05	0.05	0	-0.08	-0.08	0	0	-0.08	0.1	-0.35	-0.4	-0.48	-0.4	-0.3	1	6	0	223	218	195	200	190	173	186	217	221	221	223	456	318	223	228	228	231	217	236	316	225	328	1	0	0
64	1	1	1	2	2300	1.22	0.3	0.4	0.4	0.4	0.52	1	1.7	1.7	1.7	1.1	-0.82	-0.82	-0.22	0.48	-0.12	1	27	1	197	366	407	504	346	493	379	489	428	370	357	270	116	109	109	125	171	190	209	186	133	92	0	0	2
81	1	1	1	2	2500	0.4	0.15	0.1	0.05	0.22	0.3	0.3	0.15	0.1	0.1	0.1	-0.3	-0.18	-0.1	-0.3	-0.3	1	18	0	290	346	251	260	279	289	271	283	279	260	279	459	168	208	254	201	293	262	202	209	212	225	0	1	0
83	1	1	1	1	2400	0.7	0.3	0.3	0.4	0.4	0.3	0.3	0.22	0.4	0.4	0.52	-0.4	-0.3	-0.4	-0.3	-0.18	1	18	0	165	112	147	111	149	103	89	112	122	112	103	361	257	244	128	142	269	136	278	236	235	207	0	0	0
57	0	1	0	2	2200	0.52	0.3	0.3	0.3	0.3	0.22	0.3	0.3	0.7	0.4	0.4	-0.22	-0.22	-0.22	0.18	-0.12	1	27	0	279	177	216	188	216	163	161	176	124	155	147	322	122	120	134	130	124	159	167	140	289	392	0	0	1
79	0	1	1	1	1500	0.4	0.22	0.15	0.22	0.1	0.05	0	0.1	0.15	0.22	0.15	-0.25	-0.3	-0.4	-0.25	-0.25	0	60	0	178	175	141	147	123	134	122	136	128	144	128	382	146	155	192	204	198	202	192	204	196	209	0	0	0
72	1	1	1	2	1500	0.7	0.3	0.15	0.22	0.22	0.22	0.4	0.3	0.32	0.4	0.4	-0.55	-0.48	-0.3	-0.38	-0.3	1	9	0	301	285	256	271	258	254	227	251	198	228	218	277	213	225	213	201	194	171	232	189	257	238	0	0	0
83	1	1	0	2	3000	0.7	0.3	0.7	0.4	0.3	0.3	0.4	0.82	0.7	0.52	0.52	0	-0.4	-0.3	0	-0.18	1	12	0	305	221	273	300	287	295	297	269	297	275	289	303	213	457	194	123	176	202	184	215	320	209	0	1	1
78	0	1	2	2	1700	0.3	0.22	0.1	0.1	0.1	0.3	0.4	0.4	0.7	0.52	0.7	-0.2	-0.2	0.1	0.4	0.4	1	15	0	275	271	202	198	223	194	225	194	161	132	161	420	137	186	178	166	239	580	221	163	198	204	0	0	0
66	1	1	1	2	1700	0.52	0.3	0.3	0	0.1	0.15	0.15	0.82	0.82	0.7	0.7	-0.22	-0.42	-0.37	0.3	0.18	1	12	0	341	297	315	326	320	299	319	297	275	255	274	265	172	176	155	154	153	169	213	153	144	133	0	0	0
92	0	1	1	0	2700	0.7	0.3	0.22	0.3	0.4	0.4	0.52	0.4	0.3	0.4	0.4	-0.48	-0.3	-0.18	-0.4	-0.3	0	60	0	185	121	121	104	121	116	102	110	100	107	102	439	199	180	188	208	182	211	183	162	176	173	0	0	0
73	0	1	2	2	1700	0.4	0.32	0.3	0.15	0.15	0.15	0.1	0.22	0.15	0.22	0.22	-0.1	-0.25	-0.3	-0.25	-0.18	1	6	0	224	225	211	164	192	130	138	149	93	110	107	257	195	190	169	121	169	168	192	200	176	173	1	0	0
79	1	1	0	2	2100	0.7	0.7	0.4	0.4	0.3	0.22	0.3	0.4	0.52	0.52	0.52	-0.3	-0.4	-0.4	-0.18	-0.18	1	9	0	157	113	122	116	164	123	87	94	112	91	105	358	191	151	168	144	191	149	178	176	162	141	0	0	0
69	0	1	2	2	2000	0.1	0.7	0.1	0	-0.08	0	-0.08	-0.08	0	0	0	0	-0.18	-0.18	-0.1	-0.1	1	6	0	379	360	325	343	161	404	438	440	360	426	375	318	407	155	145	159	149	179	165	182	190	165	0	1	0
75	1	1	2	1	500	0.15	0.1	0.5	0.05	0.1	0.1	0.1	0.1	0.15	0.22	0.22	0.35	-0.05	-0.05	0	0.07	1	3	1	199	186	185	185	185	182	197	150	181	149	147	306	190	213	201	199	283	310	318	218	186	204	0	0	0
70	1	1	1	2	2000	0.7	0.4	0.52	0.4	0.52	0.52	0.3	0.4	0.52	0.52	0.52	-0.18	-0.18	-0.4	-0.18	-0.18	0	60	0	407	348	360	343	310	339	367	356	349	352	308	302	89	93	88	104	85	160	91	100	87	97	0	0	0
[truncated: 11 more columns]
